# Supplementary material for: Metallo-Glycodendrimeric Materials against Enterotoxigenic Escherichia coli
Source: Microorganisms. 2024 May 11;12(5):966. doi: 10.3390/microorganisms12050966 (PMC11124148; doi:10.3390/microorganisms12050966)
Supplement: Supplementary file 1 [file microorganisms-12-00966-s001.zip]

Archive with 1 entries (1 files):
- microorganisms-2930880-supplementary.pdf
